# Supplementary material for: Sequential JAK inhibition enhances antitumor immunity after combined anti–PD-1 and anti-CTLA4
Source: JCI Insight. 2025 Feb 27;10(7):e187921. doi: 10.1172/jci.insight.187921 (PMC11981626; doi:10.1172/jci.insight.187921)
Supplement: Supporting data values [file jciinsight-10-187921-s084.xls]

## Sheet: T cell gene signatures
ifn_score = ['Ifng','Ifngr1','Il2ra','Stat1','Isg15','Cd274','Smad7',
'Btla','Ccl4','Ccl5','Cd40lg','Cd5','Ctla4','Fasl','Icos','Il2rb',
'Prf1','Rhoh','Sh2d1a','Slamf6','Tigit','Tnfsf8','Ubash3a','Zap70','Cd226','Ikzf3']
death_score = ["Actr2", "B3gnt2", "Bcl10",
"C1d", "Caap1", "Capza1", "Casp6", "Ccng1", "Cdc26",
"Cdc42", "Cdkn2aip", "Copb1", "Dck", "Dera", "Dph3",
"Fastkd5", "Gdi2", "Gtf2b", "Haus1", "Lsm1", "Lsm6", "Lypla1", "Lysmd3", "Mfsd14a",
"Mob1a", "Mrpl47", "Nedd1", "Nipa2", "Nras", "Nrbf2",
"Pdcd10", "Pi4k2b", "Plgrkt", "Pmaip1", "Psma2",
"Rbm7", "Recql","Rnf138", "Rp2", "Snrpb2", "Snx6", "Spcs3",
"Sumo1", "Tdg", "Tdp2"]
Texh= ['Sirpa', 'Entpd1', 'Myo7a', 'Sardh', 'Igflr1','Pdcd1', 'Park7', 'Itm2a', 'Vcam1',
'Snap47', 'Tpi1', 'Ccnd2', 'Tnfrsf1b','Tigit','Lag3','Havcr2', 'Tox']

## Sheet: 1A cd69
	Untreated	Untreated	Untreated	0.125	0.125	0.125	0.25	0.25	0.25	0.5	0.5	0.5
Unstimulated	0.16	0.18	0.12	0.16	0.12	0.12	0.16	0.14	0.12	0.13	0.16	0.15
PMA/I	16.3	16.85	16.54	2.52	3.41	3.03	4.72	3.96	3.16	0.9	0.84	0.77

## Sheet: 1A ifng
	Untreated	Untreated	Untreated	0.125	0.125	0.125	0.25	0.25	0.25	0.5	0.5	0.5
Unstimulated	40.9952	152.907	84.6575	1.20415	130.94	45.6516	0	98.6093	25.5155	0	106.485	48.8487
PMA/I	1725.9	2654.35	2345.59	251.556	326.993	298.349	256.944	479.526	337.952	244.095	321.605	251.688

## Sheet: 1C
Days after implantation	Isotype	Isotype	Isotype	Isotype	Isotype	CPI	CPI	CPI	CPI	CPI	CPI + ABT-317 (SEQ)	CPI + ABT-317 (SEQ)	CPI + ABT-317 (SEQ)	CPI + ABT-317 (SEQ)	CPI + ABT-317 (SEQ)	CPI + ABT-317 (CONC)	CPI + ABT-317 (CONC)	CPI + ABT-317 (CONC)	CPI + ABT-317 (CONC)	CPI + ABT-317 (CONC)
0	0	0	0	0	0	0	0	0	0	0	0	0	0	0	0	0	0	0	0	0
40	107.39	118.787	85.4436	141.243	175.532	52.685	113.04	70.8719	54.8787	130.471	75.8833	61.5696	71.9793	88.4774	139.332	139.332	143.619	135.488	101.753	143.619
42	126.737	121.474	145.068	308.844	303.206	130.471	119.022	128.523	128.748	147.907	128.748	130.858	61.2703	128.748	105.63	105.63	180.892	161.854	246.667	180.892
45	138.807	160.768	218.964	457.812	425.763	138.807	131.88	158.924	152.565	122.055	152.565	137.189	103.869	158.624	96.9177	238.444	187.196	171.92	275.868	187.196
49	157.86	214.277	187.087	740.883	564.149	119.714	152.194	171.486	160.935	296.108	225.896	121.474	180.092	140.839	110.911	359.963	238.919	244.845	398.467	238.919
52	298.091	455.041	251.651	949.536	1002.29	157.86	252.188	200.851	451.84	320.867	159.937	151.629	253.785	146.121	124.629	397.951	262.981	414.151	684.442	262.981
56	714.187	633.288	491.563	1024.9	1395.29	217.968	404.033	356.093	627.381	367.704	163.62	171.812	370.546	177.917	150.877	696.385	319.324	514.02	1266.13	319.324
59	865.135	1234.7	999.782	1163.87	1394.79	343.868	587.27	941.187	693.86	429.585	225.176	154.776	365.806	208.111	167.199	902.653	551.493	581.037	1198.22	551.493
63	1116.37	1539.85	1324.69	1682.2	1614.53	460.131	767.377	1279.44	1007.89	768.481	283.372	226.669	605.66	162.151	138.444	906.5	829.536	707.547	1155.82	829.536
66	1490.65	1672.47	1610.76	1942.88	1973.97	587.27	808.872	1583.27	1684.46	1189.46	346.103	277.62	530.534	91.6673	59.9633	1145	957.457	1062.58	1556.6	931.77

## Sheet: 1D
Days after implantation	Isotype	CPI	CPI + ABT-317 (SEQ)	CPI + ABT-317 (CONC)
68	1
68	1
72	1
72	1
76	1
79		1
86		1
88		1
92		1
96		1
86			1
108			1
112			1
150			0
150			0
86				1
92				1
92				1
96				1
150				0

## Sheet: 1E ki67
Isotype	CPI	CPI + ABT-317 (SEQ)	CPI + ABT-317 (CONC)
458	1861	2069	1585
652	1222	1812	1440
641	1352	1706	1544
496	1524	1959	1654
423		2122	1433

## Sheet: 1E prf1
Isotype	CPI	CPI + ABT-317 (SEQ)	CPI + ABT-317 (CONC)
1.235	9.7	14.5	5.17
1.4578	6.59	13.7	12.5
1.6655	7.854	29.3	8.7
1.3322	6.995	16.7855	10.8744
2.4758	7.2112	17.5122	8.1422

## Sheet: 1E spas1
Isotype	CPI	CPI + ABT-317 (SEQ)	CPI + ABT-317 (CONC)
0.0122	0.18	0.95	0.67
0.1422	0.42	0.66	0.56
0.1688	0.45	1.36	0.85
0.1374	0.721	1.247	0.69
0.20369	0.84	1.485	0.87

## Sheet: 1E ratio
Isotype	CPI	CPI + ABT-317 (SEQ)	CPI + ABT-317 (CONC)
2.75	3.55	4.56	4.09
1.71	1.76	4.11	1.61
1.93	0.79	4.18	2.42
1.16	0.95	5.43	2.39
2.97	1.61	5.06

## Sheet: 2B
Days Post implantation	Isotype avg	Isotype sd	N	CPI avg	CPI sd	N	CPI + JAK Inhibitor (20ug) avg	CPI + JAK Inhibitor (20ug) sd	N	CPI + JAK Inhibitor (5ug) avg	CPI + JAK Inhibitor (5ug) sd	N	Isotype + JAK Inhibitor (20ug) avg	Isotype + JAK Inhibitor (20ug) sd	N
0	0	0	8	0	0	8	0	0	8	0	0	8	0	0	8
23	0	0	8	0	0	8	0	0	8	0	0	8	0	0	8
30	41.2834	35.9651	8	14.8414	39.2667	8	0	0	8	0	0	8	77.813	63.6523	8
35	78.0405	41.8608	8	52.124	54.2982	8	0	0	8	0	0	8	122.736	70.3959	8
38	127.195	30.1948	8	70.8462	45.0506	8	0	0	8	23.9773	31.6819	8	191.166	114.213	8
42	195.369	88.3165	8	127.632	168.467	8	0	0	8	36.2615	49.8222	8	345.267	220.946	8
45	256.104	160.104	8	169.064	202.151	8	0	0	8	26.593	54.6122	8	443.461	260.586	8
48	371.506	267.582	8	226.36	249.948	8	0	0	8	43.7306	98.9151	8	496.018	282.205	8
51	472.103	310.449	8	322.627	342.7	8	0	0	8	64.6519	153.822	8	596.154	331.075	8
54	601.696	457.391	8	369.707	395.6	8	0	0	8	69.6655	184.318	8	724.84	399.281	8
58	713.946	573.865	8	438.948	439.193	8	0	0	8	80.6312	213.33	8	956.308	570.241	8
61	821.797	657.156	8	483.242	475.31	8	0	0	8	82.7082	218.825	8	1110.8	607.617	8
64	1046.4	999.358	8	553.275	572.843	8	0	0	8	85.4164	225.99	8	1308.12	795.295	8

[truncated: 52 more sheets: 2C, 2D, 2E, 2G, 2H GSEA input, 2H GSEA output, 2I, 3B, 3C, 3D, 3E, 3F, 3G, 3H, 3J, 3K, 4A, 4C, 4D, 4E …]
